# Supplementary material for: Inhibition of Biofilm Production and Determination of In Vitro Time-Kill Thymus vulgaris L. Essential Oil (TEO) for the Control of Mastitis in Small Ruminants
Source: Pathogens. 2025 Apr 24;14(5):412. doi: 10.3390/pathogens14050412 (PMC12114205; doi:10.3390/pathogens14050412)
Supplement: Supplementary file 1 [file pathogens-14-00412-s001.zip]

Archive with 2 entries (2 files):
- Figure S1 Microtitre plate assay of biofilm formation for sample.pdf
- Supplementary Table S1.pdf
